# Supplementary material for: Systematic Study of Gold Nanoparticle Effects on the Performance and Stability of Perovskite Solar Cells
Source: Nanomaterials (Basel). 2025 Oct 1;15(19):1501. doi: 10.3390/nano15191501 (PMC12525810; doi:10.3390/nano15191501)
Supplement: Supplementary file 1 [file nanomaterials-15-01501-s001.zip]

Archive with 1 entries (1 files):
- nanomaterials-3734785-supplementary.pdf
